# Supplementary material for: Sawdust-Derived Activated Carbon with Hierarchical Pores for High-Performance Symmetric Supercapacitors
Source: Nanomaterials (Basel). 2022 Feb 28;12(5):810. doi: 10.3390/nano12050810 (PMC8912637; doi:10.3390/nano12050810)
Supplement: Supplementary file 1 [file nanomaterials-12-00810-s001.zip]

Archive with 1 entries (1 files):
- nanomaterials-1574512 - Supplementary Materials v1.pdf
